# Supplementary material for: Age-Related Cognitive Decline, Focus on Microbiome: A Systematic Review and Meta-Analysis
Source: Int J Mol Sci. 2023 Sep 5;24(18):13680. doi: 10.3390/ijms241813680 (PMC10531012; doi:10.3390/ijms241813680)
Supplement: Supplementary file 1 [file ijms-24-13680-s001.zip]

Archive with 1 entries (1 files):
- ijms-2562350-supplementary.pdf
